# Supplementary material for: “Nano in Nano”—Incorporation of ZnO Nanoparticles into Cellulose Acetate–Poly(Ethylene Oxide) Composite Nanofibers Using Solution Blow Spinning
Source: Polymers (Basel). 2024 Jan 26;16(3):341. doi: 10.3390/polym16030341 (PMC10857684; doi:10.3390/polym16030341)
Supplement: Supplementary file 1 [file polymers-16-00341-s001.zip]

Archive with 1 entries (1 files):
- polymers-2825368-supplementary.pdf
